# Supplementary material for: Engineering Active PET Packaging via Corona Treatment and Natural Biocide Coating: Carvacrol and Trans-Cinnamaldehyde for Food Preservation
Source: Polymers (Basel). 2026 Mar 26;18(7):809. doi: 10.3390/polym18070809 (PMC13074524; doi:10.3390/polym18070809)
Supplement: Supplementary file 1 [file polymers-18-00809-s001.zip]

Archive with 1 entries (1 files):
- polymers-4208198-supplementary.pdf
